# Supplementary material for: Is It Possible to Achieve Favorable Accelerated Dental Changes with No Periodontal Complications When Retracting Upper Anterior Teeth Assisted by Flapless Corticotomy Compared to Traditional Corticotomy? A Two-Arm Randomized Controlled Trial
Source: ScientificWorldJournal. 2022 Mar 7;2022:4261248. doi: 10.1155/2022/4261248 (PMC8920673; doi:10.1155/2022/4261248)
Supplement: Supplementary Materials — Supplementary Table 1: Interclass correlation coefficients of repeated measurements in the current study for the assessment of random error (n = 20). Supplementary Table 2: Assessment of the systematic error in the current study (n = 20). [file 4261248.f1.zip]

Archive with 2 entries (2 files):
- 4261248.f1/Supplementary Table 1.docx
- 4261248.f1/Supplementary Table 2.docx
